# Supplementary material for: Single-cell profiling of the antigen-specific response to BNT162b2 SARS-CoV-2 RNA vaccine
Source: Nat Commun. 2022 Jun 16;13:3466. doi: 10.1038/s41467-022-31142-5 (PMC9201272; doi:10.1038/s41467-022-31142-5)
Supplement: Supplementary file 3 — Supplementary Data 1 [file 41467_2022_31142_MOESM3_ESM.xlsx]

## Sheet: All cells
Supplementary Data 1. Percent Abundances for Expert Gated Populations and T-REX Populations of B cells and T cells - Data from Figures 2 and 4
				Expert PB				T-REX Cluster 1	T-REX Cluster 2	T-REX Cluster 3	T-REX Cluster 4	T-REX Cluster 5	T-REX Cluster 6	T-REX Cluster 7	T-REX Cluster 8	T-REX Cluster 9				Expert CD8			Expert CD4																						T-REX Cluster 1	T-REX Cluster 2	T-REX Cluster 3	T-REX Cluster 4	T-REX Cluster 5
Pre FCS file	% of 02 Naive B cells (CD27- IgD+) in B cells	% of 03 Unswitch ed memory B cells CD27+ IgM+) in B cells	% of 04 Class switched memory B cells (CD27+I gM-) in B cells	% of 01 Plasmabl asts (CD20- CD38hi) in B cells	% of 06 CD21lo/- B cells (CD21- CD43-) in B cells	% of 05 Transitio nal B cells (CD24hi CD38hi CD43-) in B cells	% of 07 DN B cells (CD27- IgDCD43-) in B cells	1 CD40lo CD45RAl o Naϊve IgM B cells	2 CD40lo CD38lo Naϊve IgM B cells	3 HLADR++ IgD++ Active naϊve IgM B cells	4 CXCR4+ + CD62L+ Active naϊve IgM B cells	5 CXCR4+ + CD62L+ CD79Blo Active naϊve IgM	6 CD62L+ + CXCR4+ + Active memory IgM	7 HLADR++ CD27+ Active memory IgM	8 CD27+ CD62L+ Active class switched memory	9 CD71+ CYTOC+ + CD38++ Plasmabl asts		% of 1 CD8 Naive in T cells	% of 2 CD8 Naive Expande d in T cells	% of 3 CD8 Memory ICOS CD38 in T cells	% of 4 CD4 Naive in T cells	% of 5 CD4 Naive Expande d in T cells	% of 6 CD4 Memory ICOS CD38 in T cells	% of CD4+ T cells	% of CD4 Naive CCR7+ CD45R0- in CD4+	% of CD4 Memory CCR7- CD45R0 + in CD4+	% of Th1 CXCR3+ CD4 in CD4+	% of pTFH CXCR5 CD4 in CD4+	% of ICOS+ CD38+ CXCR5+ pTFH in pTFH CXCR5 CD4	% of CXCR3- CXCR5- CD4 in CD4+	% of CD25+ CD127- Treg CD4 in CXCR3- CXCR5- CD4	% of Non Th1 Th2 Treg CD4 in CXCR3- CXCR5- CD4	% of Th2 CCR4+ CD4 in Non Th1 Th2 Treg CD4	% of Th17-like CCR4- CD4 in Non Th1 Th2 Treg CD4	% of CD8+ in T cells	% of CD8 Naive CCR7+ CD45R0- (CD8+) in CD8+	% of CD8 Memory CCR7- CD45R0 + (CD8+) in CD8+	% of pTFH CXCR5 CD8 in CD8+	% of CD38+IC OS+CX CR5+ CD8 in pTFH CXCR5 CD8	% of DN T cells in T cells	% of TCRgd+ DN T cells in DN T cells	% of TCRgd- DN T cells in DN T cells	% of DP T cells in T cells	% of ICOS+ CD38+ in T cells	1 CD38+ ICOS- CD8 Naive	2 CD38++ ICOS+ CD8 Naive	3 CD38++ ICOS++ CD8 Memory	4 CD38+ ICOS- CD4 Naive	5 CD38++ ICOS+ CD4 Naive
20210414_COVIDvaccine_16A_Pre_01_0_Not_beads_UMAP_B_cells_viSNE.fcs	46.8	6.7	4.5	0.2	13.3	1.1	14.3	0.2	0	0	0	0	0	0	0	0		5.4	0.8	0.6	9.7	0.7	1.2	66	47.6	17	19.4	5	2.7	66.1	3.9	95.2	11.1	82.2	26.1	51.7	23.2	1.9	0.5	4.5	77.2	20.7	1.9	2.4	0.4	0	0	0.3	0
20210414_COVIDvaccine_17A_Pre_01_0_Not_beads_UMAP_B_cells_viSNE.fcs	59.7	5.2	4.6	0.2	5	1.1	7.2	0.3	0	0	0	0	0	0	0	0		4.1	0.7	0.3	20.5	1.5	0.9	73.1	54	11.3	9.8	4.6	2	80.5	3.1	96.1	16.3	77.7	19.2	48.1	28.3	0.5	0	3.4	76.2	22.4	1.9	1.4	0.3	0	0	1.8	0
20210414_COVIDvaccine_18A_Pre_01_0_Not_beads_UMAP_B_cells_viSNE.fcs	53.3	9.3	6.6	1.1	5.5	1.2	6.2	0.1	0	0	0	0	0	0	0	0		1.9	0.5	0.6	4.7	0.8	1.9	71.2	24	24.3	16.5	8.9	4.3	64.8	8	90.3	32.2	56.8	24.8	25.8	34	1.3	2.1	2	35.6	63.3	1.1	3.1	0.1	0	0	0.1	0
20210414_COVIDvaccine_19A_Pre_01_0_Not_beads_UMAP_B_cells_viSNE.fcs	52.3	5.1	7.9	1.2	3.4	1.3	9.5	0.1	0	0	0	0	0	0	0	0		4.1	0.5	0.5	5.4	0.4	0.8	50.6	27.6	24.6	16.9	10.7	3.2	62.5	8.3	90.2	27.1	65.3	40.3	24.7	31.6	1.2	0.5	6.5	66.7	31.3	1.2	1.4	0.2	0	0	0.2	0
20210416_COVIDvaccine_20A_Pre_01_0_Not_beads_UMAP_B_cells_viSNE.fcs	73.8	3.9	2	0.8	3.4	2	3.9	0.3	0	0	0	0	0	0	0	0		3.8	1.4	0.4	8.7	1.4	1.4	73.9	43	20	12.8	5.8	3.8	73.8	4.4	94.1	28.4	65.1	21.8	60.3	20.3	0.4	2.4	2.2	57.2	37.5	1.2	3.2	0.4	0	0	0.3	0
20210416_COVIDvaccine_21A_Pre_01_0_Not_beads_UMAP_B_cells_viSNE.fcs	41.7	13.8	7	0.3	3.9	0.7	5.5	0	0	0	0	0	0	0	0	0		0.9	0.3	0.2	7.8	1	0.9	65.9	56	11.5	9.6	5.1	3.6	79.6	5.2	93.7	14.6	81	27.2	14.2	37.2	1.5	0.6	2.7	80.4	18.6	2.8	2.2	0.1	0	0	0.2	0
20210416_COVIDvaccine_22A_Pre_01_0_Not_beads_UMAP_B_cells_viSNE.fcs	52.8	4.6	4.3	0.3	5.6	0.6	12.3	0.1	0	0	0	0	0	0	0	0		5.1	4.4	0.4	11.2	4.6	1	61.2	59	11.1	10.6	5.1	5.1	78.2	4	95.1	13.2	81.9	31.9	67	7.5	1.2	0.6	4.7	49.7	48.4	1.2	1.9	0.2	0	0	0.4	0
20210416_COVIDvaccine_23A_Pre_01_0_Not_beads_UMAP_B_cells_viSNE.fcs	65.6	5.2	2.9	0.8	14.6	0.5	4.5	1	0.1	0	0	0	0	0	0	0		5.1	0.6	1	11.6	0.7	0.6	56.6	38.3	21.8	24.1	5.8	2.4	62	5	93.9	24.7	69.4	34	30.3	18.9	1.8	0	6.2	58.9	36.8	1.4	1.7	0.7	0	0	0.6	0
20210416_COVIDvaccine_24A_Pre_01_0_Not_beads_UMAP_B_cells_viSNE.fcs	53.5	5.3	13.1	0.5	6.4	0.3	6.8	0.1	0	0	0	0	0	0	0	0		2.3	2.8	0.5	5.7	3.5	0.6	56.7	45.9	13.3	12	6.2	2	72.6	3.2	96.2	11.6	84.6	34.8	41.7	17.1	0.9	0.7	4.8	72.6	22.9	1.5	1.6	0.2	0	0	0.2	0
20210416_COVIDvaccine_25A_Pre_01_0_Not_beads_UMAP_B_cells_viSNE.fcs	47.8	5.7	9.1	0.9	9.6	0.5	9.1	0	0	0	0	0	0	0	0	0		3.2	1.1	0.8	8.6	0.4	1	61.3	32.6	25.9	20.3	6.9	2	61.5	5.5	93.4	22.6	71.5	31	32.9	37.6	1.5	0	5.1	79.4	19.4	1.4	1.7	0.1	0	0	0.2	0
Median	53.1	5.3	5.6	0.6	5.5	0.9	7	0.1	0	0	0	0	0	0	0	0		4	0.7	0.5	8.6	0.9	0.9	63.6	44.4	18.5	14.6	5.8	2.9	69.4	4.7	94	19.4	74.6	29.1	37.3	25.7	1.2	0.5	4.6	69.6	27.1	1.4	1.8	0.2	0	0	0.3	0
Post FCS file
20210414_COVIDvaccine_16B_Post_01_0_Not_beads_UMAP_B_cells_viSNE.fcs	36.3	16.7	12.4	7.4	8	2.2	4.1	0	0	0	0.2	0.3	0	0	0	0.2		1.1	1.7	8.6	1.7	1.7	3.4	58.5	46.3	19.7	24.1	4.4	5	62	5.8	93.2	15	79	32.5	37.6	40	1.3	5.4	5.8	84.5	14.7	1.8	14	0	0	5.5	0	0
20210414_COVIDvaccine_17B_Post_01_0_Not_beads_UMAP_B_cells_viSNE.fcs	40.8	15.1	8.6	0.8	3.9	2.6	3.6	0	0	0	1	0.4	0.8	0	0	0		1	1.7	0.5	2.7	7.5	1.6	70.5	62.2	8.9	10.1	5.8	4.4	79.3	3.2	95.2	18.4	77.6	21.7	43.5	36.1	0.5	2	4.5	87	12.5	1.8	3.4	0	0	0.2	0	0.1
20210414_COVIDvaccine_18B_Post_01_0_Not_beads_UMAP_B_cells_viSNE.fcs	40.6	19.1	11.7	2.8	3.9	1.7	2.9	0	0	0	0.5	0.6	0	0.1	0	0.1		0.7	0.5	5.7	1.5	1	3.9	62	25.9	26.9	15.8	7.5	6.3	67.6	10.2	87.6	37.9	52.6	32.7	16.9	45.2	1.1	1.3	2.9	41.4	57.9	1.3	11.4	0	0	3.5	0	0
20210414_COVIDvaccine_19B_Post_01_0_Not_beads_UMAP_B_cells_viSNE.fcs	48.7	7.2	9.9	1.8	2.6	2	5.3	0	0	0	0.1	0.1	0	0	0	0		1.3	0.9	2	1.9	1.5	2.2	50.3	27.7	25.9	25.4	9.6	4	53.9	10	88.1	29.1	64.4	40.9	24.4	33.3	1.2	0.5	6.5	68.7	29.5	1.1	4.7	0	0	1.1	0	0
20210416_COVIDvaccine_20B_Post_01_0_Not_beads_UMAP_B_cells_viSNE.fcs	66.9	5.3	4.6	1.9	2.3	2.6	2.1	0	0	0.1	0.1	0.2	0	0.1	0	0		1.1	5.3	0.6	2.2	5.4	2.5	74.2	52.5	13.5	7.2	4.8	4.3	82.6	5	93.9	22.3	71.9	21.9	67.6	16.8	0.6	6.9	1.9	62.5	35.7	1.3	6	0	0	0.3	0	0
20210416_COVIDvaccine_21B_Post_01_0_Not_beads_UMAP_B_cells_viSNE.fcs	40.2	18.1	9.7	1.3	3.2	0.7	4.1	0	0	0.1	0.6	0.3	0.8	0	0	0		0.5	0.6	0.8	2.8	1.5	1.2	61.8	58.9	11.2	4.3	3.1	3.3	89.2	8.1	90.4	15	79.6	30.7	12	36.3	1.1	1.4	3.8	83.7	15.9	2.4	3.3	0	0	0.3	0	0
20210416_COVIDvaccine_22B_Post_01_0_Not_beads_UMAP_B_cells_viSNE.fcs	28.4	11.9	17.1	3.4	5.8	0.9	9.1	0	0	0	0.3	0.2	0	0	0.2	0		0.4	10.5	6	1.3	14.3	3.8	56.9	58.9	15.1	14.3	6.1	8.9	72.7	3.3	95.9	16.4	80.3	36.7	57.9	14.4	1.4	4	4.4	48.4	51	1	11.1	0	0	3.5	0	0.1
20210416_COVIDvaccine_23B_Post_01_0_Not_beads_UMAP_B_cells_viSNE.fcs	57.7	8.5	5.7	1.9	6.1	1	2.5	0	0	0	0.2	0.2	0.1	0	0	0.1		0.6	3.1	2.2	1.9	6.6	1.9	58.7	40.6	23	15.2	3.7	4.5	74.6	8.5	90.1	27.6	65	33.8	29.1	24.1	4.3	0.5	5.4	60.9	36.4	0.9	5.5	0	0	1.3	0	0
20210416_COVIDvaccine_24B_Post_01_0_Not_beads_UMAP_B_cells_viSNE.fcs	56.1	5.9	11.9	1.1	3.3	1.2	4.2	0	0	0.1	0.1	0.1	0	0.3	0	0.1		0.6	6.3	1.5	0.9	5.5	1.1	55.1	44.3	12.6	4.3	5.3	3.5	84.7	3.9	95.4	12.7	82.6	35.2	39.5	18.2	0.8	0	5.5	76.5	21.2	1.5	3.4	0	0	0.7	0	0
20210416_COVIDvaccine_25B_Post_01_0_Not_beads_UMAP_B_cells_viSNE.fcs	47.6	6.7	10.7	1.8	8.3	0.6	6.7	0	0	2.1	0.1	0	0	3.7	0	0		1.8	2.8	1.5	2.5	0.7	2.4	58.5	42.2	17.6	1.4	2.8	3.6	93.1	6.5	92.2	20.1	69.6	30.4	35.9	36.4	1.6	0	7.4	85.6	13.9	2.3	5.1	0	0	0.5	0	0
Median	44.2	10.2	10.3	1.8	3.9	1.4	4.1	0	0	0	0.2	0.2	0	0	0	0		0.8	2.2	1.7	1.9	3.5	2.3	58.6	45.3	16.3	12.2	5.1	4.3	77	6.1	92.7	19.2	74.7	32.6	36.8	34.7	1.1	1.3	5	72.6	25.4	1.4	5.3	0	0	0.9	0	0
Log2 fold change between pre and post (+0.1 each)
20210414_COVIDvaccine_16B_Post_01_0_Not_beads_UMAP_B_cells_viSNE.fcs	-0.4	1.3	1.4	4.1	-0.7	0.8	-1.8	-1	-0.2	0.3	1	1.4	0.3	0	0	1.2		-2.1	1	3.5	-2.4	1.2	1.4	-0.2	0	0.2	0.3	-0.2	0.8	-0.1	0.6	0	0.4	-0.1	0.3	-0.5	0.8	-0.5	3.1	0.3	0.1	-0.5	-0.1	2.5	-1.7	0.1	4.9	-1.5	0.3
20210414_COVIDvaccine_17B_Post_01_0_Not_beads_UMAP_B_cells_viSNE.fcs	-0.5	1.5	0.9	1.3	-0.4	1.1	-1	-1.2	0	0	2.6	1.7	2.4	0	0.3	0.2		-1.8	1.1	0.4	-2.8	2.2	0.7	-0.1	0.2	-0.3	0	0.3	1.1	0	0.1	0	0.2	0	0.2	-0.1	0.3	0	3.6	0.4	0.2	-0.8	-0.1	1.1	-1.5	0.1	1	-3.4	0.8
20210414_COVIDvaccine_18B_Post_01_0_Not_beads_UMAP_B_cells_viSNE.fcs	-0.4	1	0.8	1.3	-0.5	0.5	-1.1	-0.8	0	0	1.9	2.1	0.2	0.4	0	0.7		-1.3	0.1	2.9	-1.5	0.3	1	-0.2	0.1	0.1	-0.1	-0.2	0.5	0.1	0.3	0	0.2	-0.1	0.4	-0.6	0.4	-0.2	-0.7	0.5	0.2	-0.1	0.2	1.8	-0.6	0	4.3	-0.7	0.1
20210414_COVIDvaccine_19B_Post_01_0_Not_beads_UMAP_B_cells_viSNE.fcs	-0.1	0.5	0.3	0.6	-0.4	0.5	-0.8	-0.5	0	0	0.7	0.4	0.3	0.2	0.2	0		-1.5	0.6	1.8	-1.4	1.4	1.3	0	0	0.1	0.6	-0.1	0.3	-0.2	0.3	0	0.1	0	0	0	0.1	0	0	0	0	-0.1	-0.1	1.6	-1.1	0	2.8	-0.9	0.1
20210416_COVIDvaccine_20B_Post_01_0_Not_beads_UMAP_B_cells_viSNE.fcs	-0.1	0.4	1.1	1.1	-0.5	0.4	-0.8	-1.3	0	0.5	0.5	0.9	0	0.5	0	0		-1.7	1.7	0.5	-1.9	1.8	0.8	0	0.3	-0.6	-0.8	-0.3	0.2	0.2	0.2	0	-0.3	0.1	0	0.2	-0.3	0.4	1.4	-0.2	0.1	-0.1	0.1	0.9	-1.5	0.1	1.4	-1.4	0.3
20210416_COVIDvaccine_21B_Post_01_0_Not_beads_UMAP_B_cells_viSNE.fcs	-0.1	0.4	0.5	1.7	-0.3	0.1	-0.4	0	-0.2	0.6	2.1	1.3	2.4	0.3	0	0.3		-0.8	0.8	1.3	-1.4	0.5	0.3	-0.1	0.1	0	-1.1	-0.7	0.1	0.2	0.6	-0.1	0	0	0.2	-0.2	0	-0.4	1.1	0.4	0.1	-0.2	-0.2	0.6	0.4	0	1.4	-1.2	0
20210416_COVIDvaccine_22B_Post_01_0_Not_beads_UMAP_B_cells_viSNE.fcs	-0.9	1.4	1.9	2.9	0.1	0.4	-0.4	-0.7	-0.2	0	1.5	1.1	0.3	0	0.9	0.2		-3.1	1.2	3.5	-2.9	1.6	1.8	-0.1	0	0.4	0.4	0.3	0.8	-0.1	-0.3	0	0.3	0	0.2	-0.2	0.9	0.2	2.4	-0.1	0	0.1	-0.2	2.4	-1.2	0.1	4.3	-1.7	0.6
20210416_COVIDvaccine_23B_Post_01_0_Not_beads_UMAP_B_cells_viSNE.fcs	-0.2	0.7	0.9	1.1	-1.2	0.8	-0.8	-2.7	-0.4	0.1	1.2	1.2	0.4	0	0	0.5		-2.8	2	1	-2.5	3	1.4	0.1	0.1	0.1	-0.7	-0.6	0.9	0.3	0.7	-0.1	0.2	-0.1	0	-0.1	0.3	1.2	1.8	-0.2	0	0	-0.5	1.6	2.2	0	3	-2.1	0.2
20210416_COVIDvaccine_24B_Post_01_0_Not_beads_UMAP_B_cells_viSNE.fcs	0.1	0.1	-0.1	0.9	-0.9	1.4	-0.7	-0.4	0	0.5	0.5	0.8	0	1.3	0	0.4		-1.7	1.1	1.3	-2.5	0.6	0.7	0	-0.1	-0.1	-1.4	-0.2	0.7	0.2	0.3	0	0.1	0	0	-0.1	0.1	-0.1	-2.3	0.2	0.1	-0.1	0	1	-1.1	0	2.2	-0.9	0.3
20210416_COVIDvaccine_25B_Post_01_0_Not_beads_UMAP_B_cells_viSNE.fcs	0	0.2	0.2	0.9	-0.2	0.3	-0.4	-0.2	-0.2	3.6	0.4	0.2	0	4.4	0	0.2		-0.8	1.2	0.8	-1.7	0.6	1.1	-0.1	0.4	-0.5	-3.7	-1.2	0.8	0.6	0.2	0	-0.2	0	0	0.1	0	0.1	0	0.5	0.1	-0.5	0.7	1.5	-0.7	0	1.9	-1.1	0
Median	-0.2	0.6	0.8	1.2	-0.4	0.5	-0.8	-0.8	-0.1	0.2	1.1	1.1	0.3	0.2	0	0.3		-1.7	1.1	1.3	-2.2	1.3	1.1	-0.1	0.1	0	-0.4	-0.2	0.8	0.1	0.3	0	0.1	0	0.1	-0.1	0.2	0	1.3	0.3	0.1	-0.1	-0.1	1.5	-1.1	0	2.5	-1.3	0.2
[truncated: 1 more columns]

## Sheet: Text only
Pre FCS File
20210414_COVIDvaccine_16A_Pre_01_0_Not_beads_UMAP_B_cells_viSNE.fcs	46.8	6.7	4.5	0.2	13.3	1.1	14.3	0.2	0	0	0	0	0	0	0	0		5.4	0.8	0.6	9.7	0.7	1.2	66	47.6	17	19.4	5	2.7	66.1	3.9	95.2	11.1	82.2	26.1	51.7	23.2	1.9	0.5	4.5	77.2	20.7	1.9	2.4	0.4	0	0	0.3	0
20210414_COVIDvaccine_17A_Pre_01_0_Not_beads_UMAP_B_cells_viSNE.fcs	59.7	5.2	4.6	0.2	5	1.1	7.2	0.3	0	0	0	0	0	0	0	0		4.1	0.7	0.3	20.5	1.5	0.9	73.1	54	11.3	9.8	4.6	2	80.5	3.1	96.1	16.3	77.7	19.2	48.1	28.3	0.5	0	3.4	76.2	22.4	1.9	1.4	0.3	0	0	1.8	0
20210414_COVIDvaccine_18A_Pre_01_0_Not_beads_UMAP_B_cells_viSNE.fcs	53.3	9.3	6.6	1.1	5.5	1.2	6.2	0.1	0	0	0	0	0	0	0	0		1.9	0.5	0.6	4.7	0.8	1.9	71.2	24	24.3	16.5	8.9	4.3	64.8	8	90.3	32.2	56.8	24.8	25.8	34	1.3	2.1	2	35.6	63.3	1.1	3.1	0.1	0	0	0.1	0
20210414_COVIDvaccine_19A_Pre_01_0_Not_beads_UMAP_B_cells_viSNE.fcs	52.3	5.1	7.9	1.2	3.4	1.3	9.5	0.1	0	0	0	0	0	0	0	0		4.1	0.5	0.5	5.4	0.4	0.8	50.6	27.6	24.6	16.9	10.7	3.2	62.5	8.3	90.2	27.1	65.3	40.3	24.7	31.6	1.2	0.5	6.5	66.7	31.3	1.2	1.4	0.2	0	0	0.2	0
20210416_COVIDvaccine_20A_Pre_01_0_Not_beads_UMAP_B_cells_viSNE.fcs	73.8	3.9	2	0.8	3.4	2	3.9	0.3	0	0	0	0	0	0	0	0		3.8	1.4	0.4	8.7	1.4	1.4	73.9	43	20	12.8	5.8	3.8	73.8	4.4	94.1	28.4	65.1	21.8	60.3	20.3	0.4	2.4	2.2	57.2	37.5	1.2	3.2	0.4	0	0	0.3	0
20210416_COVIDvaccine_21A_Pre_01_0_Not_beads_UMAP_B_cells_viSNE.fcs	41.7	13.8	7	0.3	3.9	0.7	5.5	0	0	0	0	0	0	0	0	0		0.9	0.3	0.2	7.8	1	0.9	65.9	56	11.5	9.6	5.1	3.6	79.6	5.2	93.7	14.6	81	27.2	14.2	37.2	1.5	0.6	2.7	80.4	18.6	2.8	2.2	0.1	0	0	0.2	0
20210416_COVIDvaccine_22A_Pre_01_0_Not_beads_UMAP_B_cells_viSNE.fcs	52.8	4.6	4.3	0.3	5.6	0.6	12.3	0.1	0	0	0	0	0	0	0	0		5.1	4.4	0.4	11.2	4.6	1	61.2	59	11.1	10.6	5.1	5.1	78.2	4	95.1	13.2	81.9	31.9	67	7.5	1.2	0.6	4.7	49.7	48.4	1.2	1.9	0.2	0	0	0.4	0
20210416_COVIDvaccine_23A_Pre_01_0_Not_beads_UMAP_B_cells_viSNE.fcs	65.6	5.2	2.9	0.8	14.6	0.5	4.5	1	0.1	0	0	0	0	0	0	0		5.1	0.6	1	11.6	0.7	0.6	56.6	38.3	21.8	24.1	5.8	2.4	62	5	93.9	24.7	69.4	34	30.3	18.9	1.8	0	6.2	58.9	36.8	1.4	1.7	0.7	0	0	0.6	0
20210416_COVIDvaccine_24A_Pre_01_0_Not_beads_UMAP_B_cells_viSNE.fcs	53.5	5.3	13.1	0.5	6.4	0.3	6.8	0.1	0	0	0	0	0	0	0	0		2.3	2.8	0.5	5.7	3.5	0.6	56.7	45.9	13.3	12	6.2	2	72.6	3.2	96.2	11.6	84.6	34.8	41.7	17.1	0.9	0.7	4.8	72.6	22.9	1.5	1.6	0.2	0	0	0.2	0
20210416_COVIDvaccine_25A_Pre_01_0_Not_beads_UMAP_B_cells_viSNE.fcs	47.8	5.7	9.1	0.9	9.6	0.5	9.1	0	0	0	0	0	0	0	0	0		3.2	1.1	0.8	8.6	0.4	1	61.3	32.6	25.9	20.3	6.9	2	61.5	5.5	93.4	22.6	71.5	31	32.9	37.6	1.5	0	5.1	79.4	19.4	1.4	1.7	0.1	0	0	0.2	0
Median	53.1	5.3	5.6	0.6	5.5	0.9	7	0.1	0	0	0	0	0	0	0	0		4	0.7	0.5	8.6	0.9	0.9	63.6	44.4	18.5	14.6	5.8	2.9	69.4	4.7	94	19.4	74.6	29.1	37.3	25.7	1.2	0.5	4.6	69.6	27.1	1.4	1.8	0.2	0	0	0.3	0
Post FCS File
20210414_COVIDvaccine_16B_Post_01_0_Not_beads_UMAP_B_cells_viSNE.fcs	36.3	16.7	12.4	7.4	8	2.2	4.1	0	0	0	0.2	0.3	0	0	0	0.2		1.1	1.7	8.6	1.7	1.7	3.4	58.5	46.3	19.7	24.1	4.4	5	62	5.8	93.2	15	79	32.5	37.6	40	1.3	5.4	5.8	84.5	14.7	1.8	14	0	0	5.5	0	0
20210414_COVIDvaccine_17B_Post_01_0_Not_beads_UMAP_B_cells_viSNE.fcs	40.8	15.1	8.6	0.8	3.9	2.6	3.6	0	0	0	1	0.4	0.8	0	0	0		1	1.7	0.5	2.7	7.5	1.6	70.5	62.2	8.9	10.1	5.8	4.4	79.3	3.2	95.2	18.4	77.6	21.7	43.5	36.1	0.5	2	4.5	87	12.5	1.8	3.4	0	0	0.2	0	0.1
20210414_COVIDvaccine_18B_Post_01_0_Not_beads_UMAP_B_cells_viSNE.fcs	40.6	19.1	11.7	2.8	3.9	1.7	2.9	0	0	0	0.5	0.6	0	0.1	0	0.1		0.7	0.5	5.7	1.5	1	3.9	62	25.9	26.9	15.8	7.5	6.3	67.6	10.2	87.6	37.9	52.6	32.7	16.9	45.2	1.1	1.3	2.9	41.4	57.9	1.3	11.4	0	0	3.5	0	0
20210414_COVIDvaccine_19B_Post_01_0_Not_beads_UMAP_B_cells_viSNE.fcs	48.7	7.2	9.9	1.8	2.6	2	5.3	0	0	0	0.1	0.1	0	0	0	0		1.3	0.9	2	1.9	1.5	2.2	50.3	27.7	25.9	25.4	9.6	4	53.9	10	88.1	29.1	64.4	40.9	24.4	33.3	1.2	0.5	6.5	68.7	29.5	1.1	4.7	0	0	1.1	0	0
20210416_COVIDvaccine_20B_Post_01_0_Not_beads_UMAP_B_cells_viSNE.fcs	66.9	5.3	4.6	1.9	2.3	2.6	2.1	0	0	0.1	0.1	0.2	0	0.1	0	0		1.1	5.3	0.6	2.2	5.4	2.5	74.2	52.5	13.5	7.2	4.8	4.3	82.6	5	93.9	22.3	71.9	21.9	67.6	16.8	0.6	6.9	1.9	62.5	35.7	1.3	6	0	0	0.3	0	0
20210416_COVIDvaccine_21B_Post_01_0_Not_beads_UMAP_B_cells_viSNE.fcs	40.2	18.1	9.7	1.3	3.2	0.7	4.1	0	0	0.1	0.6	0.3	0.8	0	0	0		0.5	0.6	0.8	2.8	1.5	1.2	61.8	58.9	11.2	4.3	3.1	3.3	89.2	8.1	90.4	15	79.6	30.7	12	36.3	1.1	1.4	3.8	83.7	15.9	2.4	3.3	0	0	0.3	0	0
20210416_COVIDvaccine_22B_Post_01_0_Not_beads_UMAP_B_cells_viSNE.fcs	28.4	11.9	17.1	3.4	5.8	0.9	9.1	0	0	0	0.3	0.2	0	0	0.2	0		0.4	10.5	6	1.3	14.3	3.8	56.9	58.9	15.1	14.3	6.1	8.9	72.7	3.3	95.9	16.4	80.3	36.7	57.9	14.4	1.4	4	4.4	48.4	51	1	11.1	0	0	3.5	0	0.1
20210416_COVIDvaccine_23B_Post_01_0_Not_beads_UMAP_B_cells_viSNE.fcs	57.7	8.5	5.7	1.9	6.1	1	2.5	0	0	0	0.2	0.2	0.1	0	0	0.1		0.6	3.1	2.2	1.9	6.6	1.9	58.7	40.6	23	15.2	3.7	4.5	74.6	8.5	90.1	27.6	65	33.8	29.1	24.1	4.3	0.5	5.4	60.9	36.4	0.9	5.5	0	0	1.3	0	0
20210416_COVIDvaccine_24B_Post_01_0_Not_beads_UMAP_B_cells_viSNE.fcs	56.1	5.9	11.9	1.1	3.3	1.2	4.2	0	0	0.1	0.1	0.1	0	0.3	0	0.1		0.6	6.3	1.5	0.9	5.5	1.1	55.1	44.3	12.6	4.3	5.3	3.5	84.7	3.9	95.4	12.7	82.6	35.2	39.5	18.2	0.8	0	5.5	76.5	21.2	1.5	3.4	0	0	0.7	0	0
20210416_COVIDvaccine_25B_Post_01_0_Not_beads_UMAP_B_cells_viSNE.fcs	47.6	6.7	10.7	1.8	8.3	0.6	6.7	0	0	2.1	0.1	0	0	3.7	0	0		1.8	2.8	1.5	2.5	0.7	2.4	58.5	42.2	17.6	1.4	2.8	3.6	93.1	6.5	92.2	20.1	69.6	30.4	35.9	36.4	1.6	0	7.4	85.6	13.9	2.3	5.1	0	0	0.5	0	0
Median	44.2	10.2	10.3	1.8	3.9	1.4	4.1	0	0	0	0.2	0.2	0	0	0	0		0.8	2.2	1.7	1.9	3.5	2.3	58.6	45.3	16.3	12.2	5.1	4.3	77	6.1	92.7	19.2	74.7	32.6	36.8	34.7	1.1	1.3	5	72.6	25.4	1.4	5.3	0	0	0.9	0	0
log2 fold change between pre and post
20210414_COVIDvaccine_16B_Post_01_0_Not_beads_UMAP_B_cells_viSNE.fcs	-0.4	1.3	1.4	4.1	-0.7	0.8	-1.8	-1	-0.2	0.3	1	1.4	0.3	0	0	1.2		-2.1	1	3.5	-2.4	1.2	1.4	-0.2	0	0.2	0.3	-0.2	0.8	-0.1	0.6	0	0.4	-0.1	0.3	-0.5	0.8	-0.5	3.1	0.3	0.1	-0.5	-0.1	2.5	-1.7	0.1	4.9	-1.5	0.3
20210414_COVIDvaccine_17B_Post_01_0_Not_beads_UMAP_B_cells_viSNE.fcs	-0.5	1.5	0.9	1.3	-0.4	1.1	-1	-1.2	0	0	2.6	1.7	2.4	0	0.3	0.2		-1.8	1.1	0.4	-2.8	2.2	0.7	-0.1	0.2	-0.3	0	0.3	1.1	0	0.1	0	0.2	0	0.2	-0.1	0.3	0	3.6	0.4	0.2	-0.8	-0.1	1.1	-1.5	0.1	1	-3.4	0.8
20210414_COVIDvaccine_18B_Post_01_0_Not_beads_UMAP_B_cells_viSNE.fcs	-0.4	1	0.8	1.3	-0.5	0.5	-1.1	-0.8	0	0	1.9	2.1	0.2	0.4	0	0.7		-1.3	0.1	2.9	-1.5	0.3	1	-0.2	0.1	0.1	-0.1	-0.2	0.5	0.1	0.3	0	0.2	-0.1	0.4	-0.6	0.4	-0.2	-0.7	0.5	0.2	-0.1	0.2	1.8	-0.6	0	4.3	-0.7	0.1
20210414_COVIDvaccine_19B_Post_01_0_Not_beads_UMAP_B_cells_viSNE.fcs	-0.1	0.5	0.3	0.6	-0.4	0.5	-0.8	-0.5	0	0	0.7	0.4	0.3	0.2	0.2	0		-1.5	0.6	1.8	-1.4	1.4	1.3	0	0	0.1	0.6	-0.1	0.3	-0.2	0.3	0	0.1	0	0	0	0.1	0	0	0	0	-0.1	-0.1	1.6	-1.1	0	2.8	-0.9	0.1
20210416_COVIDvaccine_20B_Post_01_0_Not_beads_UMAP_B_cells_viSNE.fcs	-0.1	0.4	1.1	1.1	-0.5	0.4	-0.8	-1.3	0	0.5	0.5	0.9	0	0.5	0	0		-1.7	1.7	0.5	-1.9	1.8	0.8	0	0.3	-0.6	-0.8	-0.3	0.2	0.2	0.2	0	-0.3	0.1	0	0.2	-0.3	0.4	1.4	-0.2	0.1	-0.1	0.1	0.9	-1.5	0.1	1.4	-1.4	0.3
20210416_COVIDvaccine_21B_Post_01_0_Not_beads_UMAP_B_cells_viSNE.fcs	-0.1	0.4	0.5	1.7	-0.3	0.1	-0.4	0	-0.2	0.6	2.1	1.3	2.4	0.3	0	0.3		-0.8	0.8	1.3	-1.4	0.5	0.3	-0.1	0.1	0	-1.1	-0.7	0.1	0.2	0.6	-0.1	0	0	0.2	-0.2	0	-0.4	1.1	0.4	0.1	-0.2	-0.2	0.6	0.4	0	1.4	-1.2	0
20210416_COVIDvaccine_22B_Post_01_0_Not_beads_UMAP_B_cells_viSNE.fcs	-0.9	1.4	1.9	2.9	0.1	0.4	-0.4	-0.7	-0.2	0	1.5	1.1	0.3	0	0.9	0.2		-3.1	1.2	3.5	-2.9	1.6	1.8	-0.1	0	0.4	0.4	0.3	0.8	-0.1	-0.3	0	0.3	0	0.2	-0.2	0.9	0.2	2.4	-0.1	0	0.1	-0.2	2.4	-1.2	0.1	4.3	-1.7	0.6
20210416_COVIDvaccine_23B_Post_01_0_Not_beads_UMAP_B_cells_viSNE.fcs	-0.2	0.7	0.9	1.1	-1.2	0.8	-0.8	-2.7	-0.4	0.1	1.2	1.2	0.4	0	0	0.5		-2.8	2	1	-2.5	3	1.4	0.1	0.1	0.1	-0.7	-0.6	0.9	0.3	0.7	-0.1	0.2	-0.1	0	-0.1	0.3	1.2	1.8	-0.2	0	0	-0.5	1.6	2.2	0	3	-2.1	0.2
20210416_COVIDvaccine_24B_Post_01_0_Not_beads_UMAP_B_cells_viSNE.fcs	0.1	0.1	-0.1	0.9	-0.9	1.4	-0.7	-0.4	0	0.5	0.5	0.8	0	1.3	0	0.4		-1.7	1.1	1.3	-2.5	0.6	0.7	0	-0.1	-0.1	-1.4	-0.2	0.7	0.2	0.3	0	0.1	0	0	-0.1	0.1	-0.1	-2.3	0.2	0.1	-0.1	0	1	-1.1	0	2.2	-0.9	0.3
20210416_COVIDvaccine_25B_Post_01_0_Not_beads_UMAP_B_cells_viSNE.fcs	0	0.2	0.2	0.9	-0.2	0.3	-0.4	-0.2	-0.2	3.6	0.4	0.2	0	4.4	0	0.2		-0.8	1.2	0.8	-1.7	0.6	1.1	-0.1	0.4	-0.5	-3.7	-1.2	0.8	0.6	0.2	0	-0.2	0	0	0.1	0	0.1	0	0.5	0.1	-0.5	0.7	1.5	-0.7	0	1.9	-1.1	0
Median	-0.2	0.6	0.8	1.2	-0.4	0.5	-0.8	-0.8	-0.1	0.2	1.1	1.1	0.3	0.2	0	0.3		-1.7	1.1	1.3	-2.2	1.3	1.1	-0.1	0.1	0	-0.4	-0.2	0.8	0.1	0.3	0	0.1	0	0.1	-0.1	0.2	0	1.3	0.3	0.1	-0.1	-0.1	1.5	-1.1	0	2.5	-1.3	0.2
[truncated: 1 more columns]
