# Supplementary material for: Single-cell profiling of the antigen-specific response to BNT162b2 SARS-CoV-2 RNA vaccine
Source: Nat Commun. 2022 Jun 16;13:3466. doi: 10.1038/s41467-022-31142-5 (PMC9201272; doi:10.1038/s41467-022-31142-5)
Supplement: Supplementary file 5 — Source Data [file 41467_2022_31142_MOESM5_ESM.xlsx]

## Sheet: Fig. 2A
CD4 T CELLS				CD8 T CELLS
Day 0	Day 28	Day 105		Day 0	Day 28	Day 105
0.94	4.82	0.73		1.21	16.8	0.67
0.88	1.49	0.77		1.87	1.84	1.14
1.65	5.89	2.04		1.3	9.26	1.26
0.8	3	1.5		0.51	2.62	1.38
1.5	3.32	1.32		2.24	2.79	1.14
1.31	1.97	0.87		0.75	1.4	0.82
0.94		1.48		1.02		1.1
1.17	2.7	1		0.92	2.93	0.8
1.03	1.43	0.84		1.11	1.88	0.69
1.16		1.8		1.45		1.4

## Sheet: Fig. 2B
CD4 ICOShiCD38hi				CD4 ICOSloCD38lo
Day 0	Day 28	Day 105		Day 0	Day 28	Day 105
2.95	1.45	0.73		2.43	2.74	1.33
2.91	1.49	2.09		2.43	3.34	1.72
2.09	1.26	1.21		1.51	1.5	1.05
2.23	1.38	1.36		1.76	1.67	1.31
2.81	2.03	1.42		2.71	2.8	1.92
2.84	2.06	2.23		3.2	2.83	1.73
3.1	1.92			2.34		2.07
3.68	1.77	2.36		3.24	2.38	1.92
3.83	3.21	3.11		2.79	2.54	2.39
2.57		1.77		1.76		1.84
CD8 ICOShiCD38hi				CD8 ICOSloCD38lo
Day 0	Day 28	Day 105		Day 0	Day 28	Day 105
2	2.06	1.1		5.05	0.72	2.44
1.94	2.23	1.27		5.95	4.26	3.54
1.22	0.87	0.78		5.19	0.87	2.5
1.3	1.12	1.03		5.07	1.47	2.05
2.66	2.48	1.94		5.27	3.03	4.43
1.26	0.87	0.58		5.74	3.12	4.63
2.23	1.7	1.35		5.87	1.83	4.81
2.3	2.01	2.24		6.21	3.23	3.31

## Sheet: Fig. 2C
CD4 T cells %IFN-g hi
	Day 0										Day 28										Day 105
CD38lo ICOSlo	10.3	6.48	15.7	17.2	11.3	8.76	4.76	12.1	9.28	14.5	15.9	5.8	20.2	18.9	10.2	13.6	23	9.98			16.1	9.63	23	16.9	7.09	10.2	7.3	22.3	6.92
CD38+ICOS+	39.1	30.8	40.7	50.9	31.7	50.7	25.5	44.1	37.7	39.6	54.8	23.4	56.1	59.6	35.2	63.3	67.5	59.5			66.7	39	55.4	54	21.3	51.1	31.4	66.5	33
CD4 T cells MFI IFN-g within IFN-g+
	Day 0										Day 28										Day 105
CD38lo ICOSlo	42.6	51.2	40	40.2	38.8	47.4	41	46.2	43.3	41.3	36.6	33.3	36.1	31.1	32.1	38.1	37.1	42.5			29.9	28.9	34.9	35.7	22.4	32.2	25.4	34.2	36
CD38+ICOS+	103	140	81	84.9	80.4	119	82	113	101	86.4	66.6	62.3	71.1	55.5	52.5	90.3	75.8	109			68.5	62.3	84.1	81.9	34.7*	83.2	45.4	82.8	68.1
CD8 T cells %IFN-g hi
	Day 0										Day 28										Day 105
CD38lo ICOSlo	18.5	18.3	35.4	37.8	16.1	32.8	9.66	25.8	18.5		22	13.1	49.8	36	15.8	55.1	44.3	30.5			32.2	24.6	51.4	41.8	10.1	57.8	16.8	46.4	15.3
CD38+ICOS+	48.8	28.2	46.4	63.4	29.3	64.7	23.5	54	39.6		69.7	23.4	72.2	76.1	42.5	74.1	81.2	66.3			71.3	44.2	58.1	56.2	23.3	55.6	31	71.8	33.3
CD8 T cells MFI IFN-g within IFN-g+
	Day 0										Day 28										Day 105
CD38lo ICOSlo	18.5	18.3	35.4	37.8	16.1	32.8	9.66	25.8	18.5		22	13.1	49.8	36	15.8	55.1	44.3	30.5			32.2	24.6	51.4	41.8	10.1	57.8	16.8	46.4	15.3
CD38+ICOS+	48.8	28.2	46.4	63.4	29.3	64.7	23.5	54	39.6		69.7	23.4	72.2	76.1	42.5	74.1	81.2	66.3			71.3	44.2	58.1	56.2	23.3	55.6	31	71.8	33.3

## Sheet: Fig. 2D
CD4 T cells: TNF-a MFI
	Day 0										Day 28										Day 105
CD38lo ICOSlo	0.22	0.27	0.28	0.27	0.3	0.24	0.25	0.32	0.26	0.35	0.25	0.24	0.23	0.25	0.21	0.2	0.31	0.21			0.21	0.27	0.33	0.25	0.23	0.2	0.22	0.33	0.2	0.19
CD38+ICOS+	1.62	1.84	1.21	1.4	1.4	1.5	1.56	1.79	1.77	1.65	1.07	1.57	0.84	0.96	0.86	0.99	1.1	1.4			1.35	1.37	1.3	1.36	1.34	1.57	1.34	1.65	1.45	1.26
CD8 T cells: TNF-a MFI
	Day 0										Day 28										Day 105
CD38lo ICOSlo	0.33	0.39	0.37	0.38	0.4	0.44	0.34	0.43	0.35	0.42	0.33	0.55	0.3	0.34	0.29	0.38	0.38	0.31			0.29	0.45	0.36	0.34	0.34	0.43	0.31	0.41	0.31	0.27
CD38+ICOS+	1.99	2.07	1.63	1.72	1.76	1.86	1.79	2.07	1.94	1.96	1.23	1.85	1.13	1.22	1.22	1.3	1.33	1.68			2.07	1.76	1.68	1.59	1.64	1.81	1.59	1.99	1.61	1.56

## Sheet: Fig. 2E
Sorted CD4 T cells: IL-2 percentage				Sorted CD4 T cells: TNF-a percentage
ICOSloCD38lo	ICOSloCD38lo	ICOS+CD38+		ICOSloCD38lo	ICOSloCD38lo	ICOS+CD38+
no peptide	with peptide	with peptide		no peptide	with peptide	with peptide
1.7	6.18	38.6		1.66	3.45	40.8
1.99	4.31	34.9		1.63	3.91	34.4
1.41	2.05	35.6		0.77	2.64	42.9
0.56	5.52	41.3		1.31	3.55	43.2
Sorted CD8 T cells: IL-2 percentage				Sorted CD8 T cells: granzyme b MFI
ICOSloCD38lo	ICOSloCD38lo	ICOS+CD38+		ICOSloCD38lo	ICOSloCD38lo	ICOS+CD38+
no peptide	with peptide	with peptide		no peptide	with peptide	with peptide
3.2	9.82	20.4		17.7	25.4	21.5
8.3	15	28		48	48.2	13.6
0.51	2.52	41.6		49.7	55.5	22.7
6	8.77	44.2		26.8	26.7	13

## Sheet: Fig. 2F
Sorted CD4 T cells: BCL-6 percentage				Sorted CD8 T cells: BCL-6 percentage
ICOSloCD38lo	ICOSloCD38lo	ICOS+CD38+		ICOSloCD38lo	ICOSloCD38lo	ICOS+CD38+
no peptide	with peptide	with peptide		no peptide	with peptide	with peptide
12.6	13.2	45.1		5.87	8.04	32.3
8.36	8.86	34.7		4.69	7.34	35
6.93	7.83	40.7		2.88	3.14	46.7
7.62	10	39.4		5.24	7.01	53.9

## Sheet: Fig. 2G
CD4 T cells: BCL-6 MFI
	Day 0				Day 28
CD38lo ICOSlo	0.55	0.63	0.61	0.62	0.59	0.6	0.89	0.66
CD38+ICOS+	1.71	1.69	1.67	1.87	1.4	1.23	2.1*	1.36
CD8 T cells: BCL-6 MFI
	Day 0				Day 28
CD38lo ICOSlo	0.63	0.72	0.71	0.73	0.67	0.69	0.97	0.78
CD38+ICOS+	2.18	2.49	2.36	2.28	1.26	1.45	2.56*	1.84

## Sheet: Fig. 2H
CD4 T cells: CXCR5 MFI within BCL-6+ cells
	Day 0				Day 28
CD38lo ICOSlo	0.84	0.93	1.16	0.93	0.46	0.49	0.69	0.75
CD38+ICOS+	2.22	2.13	2.82	2.64	1.12	1.41	1.74	1.9
CD8 T cells: CXCR5 MFI within BCL-6+ cells
	Day 0				Day 28
CD38lo ICOSlo	0.84	0.93	1.11	0.88	0.46	0.43	0.59	0.69
CD38+ICOS+	2.22	2.13	2.25	2.22	1.12	1.17	1.46	1.7

## Sheet: Fig. 2I
CD4 T cells: percentage of CXCR5+ PD-1+
	Day 0				Day 28
CD38lo ICOSlo	0.19	0.29	0.48	0.52	0.09	0.097	0.44	0.23
CD38+ICOS+	28.7	28.9	28.1	33.7	15	13.3	20.3	20.8
CD8 T cells: percentage of CXCR5+ PD-1+
	Day 0				Day 28
CD38lo ICOSlo	0.09	0.12	0.14	0.24	0.02	0.026	0.093	0.078
CD38+ICOS+	18.9	23.8	17.8	22.1	2.94	4.22	10.3	11.8

## Sheet: Fig. 5A
	IgM		Sample ID
		Antigen	16A	16C	17A	17C	18A	18C	19A	19C	20A	20C	21A	21C	22A	22C	23A	23C	24A	24C	25A	25D
		SARS2 WT	0.3583	0.3748	0.3516	0.3599	0.2846	0.2116	0.2096	0.2901	0.166	0.199	0.2949	0.2666	0.1833	0.6665	0.3535	0.3163	0.2478	0.2982	0.3014	0.2706
		SARS2 SA	0.3702	0.3993	0.384	0.4404	0.3025	0.2166	0.2114	0.2584	0.1706	0.1926	0.3004	0.3004	0.1798	0.7783	0.3841	0.353	0.2432	0.2866	0.2996	0.3588
		SARS2 UK	0.2125	0.3155	0.3074	0.3041	0.2665	0.3428	0.2798	0.2679	0.1506	0.1979	0.3367	0.3218	0.2062	0.7308	0.3963	0.3613	0.2709	0.3107	0.3272	0.3269
		HCoV-OC43	0.4604	0.4911	0.4538	0.5113	0.4505	0.3837	0.3245	0.2671	0.202	0.1783	0.3163	0.3475	0.2391	0.4802	0.4766	0.4572	0.3719	0.338	0.374	0.2926
		HCoV-HKU1	0.4172	0.4204	0.3873	0.3744	0.2517	0.2995	0.2798	0.2679	0.2067	0.2095	0.5014	0.4862	0.2206	0.342	0.4066	0.4364	0.3706	0.3475	0.4265	0.4572
	IgA
		Antigen	16A	16C	17A	17C	18A	18C	19A	19C	20A	20C	21A	21C	22A	22C	23A	23C	24A	24C	25A	25C
		SARS2 WT	0.04072	1.38	0.0384	0.3637	0.02011	0.2109	0.02498	0.1744	0.04187	0.557	0.01806	0.697	0.021	1.005	0.05406	0.8087	0.3519	0.4103	0.08476	0.1901
		SARS2 SA	0.05145	0.8368	0.03891	0.2524	0.02011	0.2109	0.03591	0.163	0.05573	0.4692	0.03956	0.5306	0.03106	0.5606	0.04647	1.063	0.03578	0.347	0.04161	0.4215
		SARS2 UK	0.04927	1.27	0.03539	0.3279	0.02095	0.2693	0.02798	0.1479	0.04559	0.5139	0.0228	0.6056	0.0287	0.8949	0.05559	1.224	0.03197	0.3678	0.04074	0.4669
		HCoV-OC43	3.865	4.114	0.6141	0.6134	0.3552	0.3745	0.8858	0.8387	1.234	1.398	0.739	0.755	0.2283	0.2328	0.2684	0.6116	0.07102	0.0895	0.129	0.1093
		HCoV-HKU1	1.141	1.703	0.1253	0.124	0.1369	0.1372	0.9053	0.8241	0.755	0.814	0.3557	0.4142	0.08762	0.07963	0.1936	0.2703	0.07718	0.07352	0.2016	0.1378
	IgG
		Antigen	16A	16C	17A	17C	18A	18C	19A	19C	20A	20C	21A	21C	22A	22C	23A	23C	24A	24C	25A	25C
		SARS2 WT	2.335	7.18	2.062	5.403	1.073	4.827	1.596	4.932	0.4969	3.698	0.9981	5.172	1.277	7.303	0.7568	5.533	0.816	5.508	1.174	5.863
		SARS2 SA	2.503	6.681	2.106	4.772	1.044	4.878	2.07	5.094	0.6549	4.118	1.279	4.982	1.576	6.863	0.7236	5.542	0.9022	5.13	1.339	5.786
		SARS2 UK	1.691	5.865	1.578	4.012	0.7059	4.338	1.792	4.588	0.5808	3.511	1.062	4.562	1.46	6.17	0.8615	5.495	0.9188	4.91	1.352	5.308
		HCoV-OC43	2.519	3.194	2.201	2.849	4.325	3.978	3.86	4.178	1.325	1.404	3.055	3.078	3.572	4.033	2.235	2.905	2.13	2.173	3.149	2.972
		HCoV-HKU1	2.644	2.8	1.847	1.985	2.945	2.312	3.894	4.048	1.397	0.9235	2.36	2.554	3.45	3.558	1.914	2.095	2.957	3.049	3.577	3.615
		VSV SARS-CoV-2 Neut	1	2.153	1	1	1	1.768	1	1	1	1	1	1.95	1	2.567	1	1.935	1	2.041	1	2.252

[truncated: 21 more sheets: Fig. 5B, Fig. 5C, Fig. 5D, Fig. 6A, Fig. 6B, Fig. 6C, Fig. 6D, Fig. 6E, Fig. 8B, Fig. 8D, Fig. 8E, Supp. Fig 2A-F, Supp. Fig 2G, Supp. Fig 2I, Supp. Fig 2K, Supp. Fig 2L, Supp. Fig 5A, Supp. Fig 5B, Supp Fig 6B, Supp Fig. 7 …]
